# Supplementary material for: Identification of age‐ and immune‐related gene signatures for clinical outcome prediction in lung adenocarcinoma
Source: Cancer Med. 2023 Jul 11;12(16):17475–90. doi: 10.1002/cam4.6330 (PMC10501266; doi:10.1002/cam4.6330)
Supplement: Supplementary file 2 — Supplemental Table 1: [file CAM4-12-17475-s002.xlsx]

## Sheet: Sheet1
Supplemental table 1 Age and immune associated DEGs
Age associated DEGs		Immune infiltration associated DEGs		overlapping DEGs
Gene name	>70 vs. <=70	Gene name	high vs. low
ALDOB	up	A4GNT	up	ABCC8
ANXA10	up	ABCA6	up	ASCL1
ARL14	up	ABCA9	up	BAI1
B3GALT5	up	ABCD2	up	BPIL1
C12orf36	up	ABHD12B	up	C20orf70
CASR	up	ABI3BP	up	C9orf173
CDH22	up	ABI3	up	CALB1
CDHR2	up	ACAP1	up	CALCA
CDHR5	up	ACSM5	up	CALML3
CGB5	up	ADAMDEC1	up	CALY
CGB	up	ADAMTS8	up	CD177
CHST4	up	ADH1B	up	CDH22
CREB3L3	up	ADORA3	up	CELF3
CYP2C18	up	ADRA1A	up	CGB
CYP2C19	up	ADRB3	up	CGB5
CYP3A5	up	AGAP2	up	CHGB
DPCR1	up	AGER	up	CLEC2L
DUOXA2	up	AGRP	up	CNGA3
FER1L6	up	AICDA	up	COL2A1
GABRP	up	AIF1	up	CPLX2
GDPD2	up	AIM2	up	CREB3L3
GKN2	up	AKAP14	up	DDC
GLT25D2	up	ALOX15	up	DLL3
HMGCS2	up	ALOX5AP	up	DRP2
HSD17B13	up	ALOX5	up	ECEL1
IL1F7	up	ALS2CR12	up	FGA
KCNS1	up	AMICA1	up	FGB
KRT14	up	AMPD1	up	FOXI3
LGALS4	up	ANGPT4	up	FZD10
MYBPC1	up	ANGPTL5	up	GKN2
MYO7B	up	ANGPTL7	up	GNG4
NR1I2	up	ANKRD44	up	GREM2
OLFM4	up	ANKRD55	up	GUCY2C
ONECUT2	up	ANXA8	up	H19
PIK3C2G	up	AOAH	up	HEPACAM2
PSAPL1	up	AP1S2	up	HES6
REG4	up	APBB1IP	up	HMGCS2
RNASE7	up	APOB48R	up	HMP19
SERPINA9	up	APOBEC3G	up	IL17C
SERPINB2	up	APOBEC4	up	INHA
SPIB	up	APOC1	up	INSM1
TCEAL2	up	APOC2	up	KCNT1
TM4SF4	up	APOC4	up	KLK12
VILL	up	APOE	up	KLK13
ABCC8	down	APOL3	up	KLK14
ASCL1	down	AQP9	up	KRT40
BAI1	down	ARHGAP15	up	LGALS7B
BPIL1	down	ARHGAP25	up	MTMR7
C14orf39	down	ARHGAP30	up	MYCN
C16orf73	down	ARHGAP9	up	MYO18B
C20orf70	down	ARHGEF6	up	MYT1
C2orf84	down	ARRDC5	up	NEFL
C9orf173	down	ART4	up	NEFM
CALB1	down	ASB2	up	NEURL
CALCA	down	ATP1A4	up	NKX2-3
CALML3	down	ATP6V0D2	up	NOTUM
CALY	down	ATP8B4	up	PART1
CBLN2	down	B2M	up	PAX7
CD177	down	BCL11B	up	PCK1
CDC20B	down	BCL2A1	up	PCSK1
CELF3	down	BFSP2	up	PLAC4
CHGA	down	BIN2	up	PLUNC
CHGB	down	BLK	up	PNMA5
CLDN6	down	BTK	up	REG4
CLEC2L	down	BTLA	up	RET
CNGA3	down	BTN1A1	up	SCG2
COL2A1	down	BTNL8	up	SCG3
CPLX2	down	C10orf128	up	SCN3A
CYP1A1	down	C11orf21	up	SCN4A
DDC	down	C12orf59	up	SERPINA9
DLL3	down	C13orf18	up	SLC38A3
DRP2	down	C13orf30	up	SLC39A5
ECEL1	down	C13orf36	up	SOHLH2
FGA	down	C14orf73	up	SPIB
FGB	down	C15orf53	up	SYT4
FOXB1	down	C16orf54	up	SYT5
FOXI3	down	C17orf60	up	TAC4
FZD10	down	C17orf66	up	TEX19
GAL	down	C17orf87	up	TKTL1
GNG4	down	C19orf35	up	TMEM229A
GREM2	down	C19orf59	up	TMEM74
GRIN2A	down	C1QA	up	UMODL1
GUCY2C	down	C1QB	up	VGF
H19	down	C1QC	up	ZMAT4
HEPACAM2	down	C1orf129	up
HEPHL1	down	C1orf162	up
HES6	down	C1orf173	up
HGFAC	down	C1orf200	up
HMP19	down	C1orf54	up
IGDCC3	down	C1orf87	up
IL17C	down	C1orf92	up
INA	down	C20orf114	up
INHA	down	C20orf200	up
INSM1	down	C22orf15	up
ITLN1	down	C2orf40	up
KCNH6	down	C2orf85	up
KCNK10	down	C3AR1	up
KCNK12	down	C3orf16	up
KCNT1	down	C4orf7	up
KHDC1L	down	C5AR1	up
KLK12	down	C5orf20	up
KLK13	down	C5orf40	up
KLK14	down	C6orf103	up
KRT40	down	C6orf118	up
LEP	down	C7orf58	up
LGALS7B	down	C7	up
LOC100130238	down	C8orf80	up
LOC729668	down	C9orf139	up
MTMR7	down	CADM3	up
MUC2	down	CAMK4	up
MYCN	down	CARD16	up
MYO18B	down	CASP1	up
MYT1	down	CASP5	up
NEFH	down	CASQ1	up
NEFL	down	CASQ2	up
NEFM	down	CASS4	up
NEURL	down	CCDC108	up
NKX2-3	down	CCDC141	up
NOTUM	down	CCDC17	up
OR7D2	down	CCDC33	up
PAEP	down	CCDC42B	up
PART1	down	CCDC60	up
PAX7	down	CCL13	up
PCK1	down	CCL14	up
PCSK1	down	CCL16	up
PDIA2	down	CCL17	up
PEG10	down	CCL18	up
PIWIL2	down	CCL19	up
PLAC4	down	CCL21	up
PLUNC	down	CCL23	up
PNMA5	down	CCL24	up
POU3F2	down	CCL25	up
PTPRN	down	CCL26	up
RET	down	CCL3L3	up
SCG2	down	CCL3	up
SCG3	down	CCL4L2	up
SCN2A	down	CCL4	up
SCN3A	down	CCL5	up
SCN4A	down	CCL8	up
SEZ6	down	CCR1	up
SLC38A3	down	CCR2	up
SLC39A5	down	CCR4	up
SLC45A2	down	CCR5	up
SLC5A7	down	CCR6	up
SOHLH2	down	CCR7	up
SP8	down	CCR8	up
SPP2	down	CCR9	up
SRRM4	down	CCRL1	up
SUN3	down	CD101	up
SYNGR4	down	CD14	up
SYT4	down	CD163	up
SYT5	down	CD180	up
TAC4	down	CD19	up
TCERG1L	down	CD1A	up
TEX19	down	CD1B	up
TF	down	CD1C	up
TKTL1	down	CD1E	up
TMEM229A	down	CD200R1	up
TMEM74	down	CD209	up
TREML3	down	CD226	up
TRH	down	CD22	up
TRPM8	down	CD244	up
TTYH1	down	CD247	up
UMODL1	down	CD274	up
VGF	down	CD27	up
VGLL1	down	CD28	up
WNT16	down	CD2	up
ZMAT4	down	CD300A	up
		CD300C	up
		CD300E	up
		CD300LF	up
		CD300LG	up
		CD33	up
		CD37	up
		CD3D	up
		CD3E	up
		CD3G	up
		CD40LG	up
		CD40	up
		CD48	up
		CD4	up
		CD52	up
		CD53	up
		CD5L	up
		CD5	up
		CD68	up
		CD69	up
		CD6	up
		CD70	up
		CD72	up
		CD74	up
		CD79A	up
		CD79B	up
		CD80	up
		CD84	up
		CD86	up
		CD8A	up
		CD8B	up
		CD96	up
		CDHR4	up
		CDK15	up
		CDX1	up
		CEACAM21	up
		CEACAM4	up
		CEACAM8	up
		CFP	up
		CGB5	up
		CGB	up
		CHI3L1	up
		CHIT1	up
		CHRDL1	up
		CHRNA6	up
		CIITA	up
		CLC	up
		CLDN18	up
		CLEC10A	up
		CLEC12A	up
		CLEC12B	up
		CLEC17A	up
		CLEC4A	up
		CLEC4C	up
		CLEC4D	up
		CLEC4E	up
		CLEC4G	up
		CLEC4M	up
		CLEC6A	up
		CLEC7A	up
		CLEC9A	up
		CLECL1	up
		CMA1	up
		CMKLR1	up
		CMTM5	up
		CNR2	up
		COL29A1	up
		COL6A6	up
		CORO1A	up
		CPA3	up
		CPB2	up
		CR1	up
		CR2	up
		CRB2	up
		CREB3L3	up
		CRHBP	up
		CRTAM	up
		CRYBB1	up
		CSF1R	up
		CSF2RB	up
		CSF2	up
		CST7	up
		CTLA4	up
		CTSG	up
		CUX2	up
		CXCL10	up
		CXCL11	up
		CXCL13	up
		CXCL6	up
		CXCL9	up
		CXCR2P1	up
		CXCR3	up
		CXCR4	up
		CXCR5	up
		CXCR6	up
		CXorf21	up
		CXorf41	up
		CXorf65	up
		CYBB	up
		CYP4F22	up
		CYSLTR2	up
		CYTH4	up
		CYTIP	up
		DARC	up
		DAZL	up
		DCDC2B	up
		DNAH12	up
		DNAH9	up
		DNAI1	up
		DNAI2	up
		DNAJC5B	up
		DNASE1L3	up
		DNASE2B	up
		DOCK10	up
		DOCK2	up
		DOCK8	up
		DOK2	up
		DPEP2	up
		DTHD1	up
		DUSP2	up
		EBI3	up
		ECT2L	up
		EFCAB1	up
		ELANE	up
		EMR1	up
		EMR3	up
		EMR4P	up
		EOMES	up
		EPHB6	up
		EPYC	up
		EREG	up
		EVI2A	up
		EVI2B	up
		F13A1	up
		FABP4	up
		FAIM3	up
		FAM129C	up
		FAM159A	up
		FAM179A	up
		FAM23A	up
		FAM26F	up
		FAM78A	up
		FAM92B	up
		FASLG	up
		FCAMR	up
		FCER1A	up
		FCER1G	up
		FCER2	up
		FCGR1A	up
		FCGR1B	up
		FCGR1C	up
		FCGR2B	up
		FCGR2C	up
		FCGR3A	up
		FCN1	up
		FCN3	up
		FCRL1	up
		FCRL3	up
		FCRL4	up
		FCRL5	up
		FCRL6	up
		FCRLA	up
		FERMT3	up
		FFAR3	up
		FGD2	up
		FGF5	up
		FGL2	up
		FGR	up
		FHL1	up
		FIGF	up
		FLT3	up
		FMO2	up
		FOLR2	up
		FOLR3	up
		FOXP3	up
		FPR1	up
		FPR2	up
		FPR3	up
		FUT7	up
		FXYD7	up
		FYB	up
		GAB3	up
		GAPT	up
		GBP1	up
		GBP4	up
		GBP5	up
		GBP7	up
		GFI1B	up
		GFI1	up
		GFRA2	up
		GGTA1	up
		GHRL	up
		GIMAP1	up
		GIMAP2	up
		GIMAP4	up
		GIMAP5	up
		GIMAP6	up
		GIMAP7	up
		GIMAP8	up
		GJD3	up
		GLIPR1	up
		GMFG	up
		GNG2	up
		GNGT2	up
		GNLY	up
		GP1BA	up
		GPIHBP1	up
		GPM6A	up
		GPNMB	up
		GPR114	up
		GPR15	up
		GPR174	up
		GPR183	up
		GPR18	up
		GPR25	up
		GPR34	up
		GPR55	up
		GPR65	up
		GPR82	up
		GPR84	up
		GRAP2	up
		GRIA1	up
		GRIN3A	up
		GRIP2	up
		GVIN1	up
		GZMA	up
		GZMB	up
		GZMH	up
		GZMK	up
		GZMM	up
		HAMP	up
		HAPLN3	up
		HAVCR2	up
		HCK	up
		HCST	up
		HDC	up
		HEMGN	up
		HHATL	up
		HK3	up
		HLA-B	up
		HLA-DMB	up
		HLA-DOA	up
		HLA-DOB	up
		HLA-DPA1	up
		HLA-DPB1	up
		HLA-DQA1	up
		HLA-DQA2	up
		HLA-DQB1	up
		HLA-DRA	up
		HLA-DRB1	up
		HLA-DRB5	up
		HLA-DRB6	up
		HLA-F	up
		HLA-G	up
		HPGDS	up
		HS3ST2	up
		HS3ST3B1	up
		HSD11B1	up
		HSF5	up
		HTRA4	up
		HVCN1	up
		ICOS	up
		IDO1	up
		IFI30	up
		IFNG	up
		IGJ	up
		IGSF6	up
		IKZF1	up
		IKZF3	up
		IL10RA	up
		IL10	up
		IL12RB1	up
		IL13RA2	up
		IL15	up
		IL16	up
		IL18RAP	up
		IL1B	up
		IL1RL1	up
		IL21R	up
		IL22RA2	up
		IL23R	up
		IL26	up
		IL27	up
		IL2RA	up
		IL2RB	up
		IL2RG	up
		IL4I1	up
		IL5RA	up
		IL7R	up
		IL9R	up
		INMT	up
		INPP5D	up
		IRF4	up
		IRF8	up
		ITGA4	up
		ITGAD	up
		ITGAL	up
		ITGAM	up
		ITGAX	up
		ITGB2	up
		ITGB7	up
		ITK	up
		KBTBD8	up
		KCNA1	up
		KCNE1	up
		KCNJ10	up
		KCNK13	up
		KEL	up
		KIAA0125	up
		KIAA0748	up
		KIR2DL4	up
		KLF17	up
		KLHDC7B	up
		KLHL4	up
		KLHL6	up
		KLK7	up
		KLRB1	up
		KLRC1	up
		KLRC2	up
		KLRC3	up
		KLRC4	up
		KLRD1	up
		KLRG1	up
		KLRK1	up
		KMO	up
		KRT1	up
		KRT79	up
		L1CAM	up
		LAG3	up
		LAIR1	up
		LAPTM5	up
		LAT2	up
		LAT	up
		LAX1	up
		LCK	up
		LCNL1	up
		LCP1	up
		LCP2	up
		LGALS12	up
		LGALS2	up
		LGI3	up
		LILRA1	up
		LILRA3	up
		LILRA4	up
		LILRA5	up
		LILRA6	up
		LILRB1	up
		LILRB2	up
		LILRB3	up
		LILRB4	up
		LILRB5	up
		LOC100188949	up
		LOC100216001	up
		LOC100233209	up
		LOC100287718	up
		LOC149620	up
		LOC283663	up
		LOC284749	up
		LOC400696	up
		LOC400759	up
		LOC400891	up
		LOC606724	up
		LOC653786	up
		LOC96610	up
		LPXN	up
		LRMP	up
		LRRC25	up
		LRRC33	up
		LRRC36	up
		LRRN3	up
		LSP1	up
		LST1	up
		LTA	up
		LTB	up
		LTF	up
		LY86	up
		LY9	up
		LYZ	up
		MAFB	up
		MAP4K1	up
		44621	up
		MARCO	up
		MATK	up
		MCART6	up
		MCHR1	up
		MCOLN2	up
		MEFV	up
		MEOX1	up
		MFAP4	up
		MGC29506	up
		MIR155HG	up
		MMP25	up
		MMP9	up
		MNDA	up
		MORN5	up
		MPEG1	up
		MRC1	up
		MS4A14	up
		MS4A1	up
		MS4A2	up
		MS4A4A	up
		MS4A6A	up
		MS4A7	up
		MSR1	up
		MUSK	up
		MYBPC2	up
		MYBPH	up
		MYH2	up
		MYO1F	up
		MYOC	up
		NAPSB	up
		NCF1B	up
		NCF1C	up
		NCF1	up
		NCF2	up
		NCF4	up
		NCKAP1L	up
		NCR1	up
		NCR3	up
		NCRNA00158	up
		NFAM1	up
		NKG7	up
		NLRC3	up
		NLRC4	up
		NLRP3	up
		NOS2	up
		NTRK1	up
		NTRK2	up
		NXF3	up
		OGN	up
		OLR1	up
		OR52N4	up
		OSCAR	up
		OSM	up
		OTOA	up
		OVCH1	up
		P2RX1	up
		P2RX7	up
		P2RY10	up
		P2RY12	up
		P2RY13	up
		P2RY8	up
		PARP15	up
		PARVG	up
		PATL2	up
		PAX5	up
		PCDH15	up
		PDCD1LG2	up
		PDCD1	up
		PDE6G	up
		PI16	up
		PIK3AP1	up
		PIK3CG	up
		PIK3R5	up
		PIK3R6	up
		PILRA	up
		PKHD1L1	up
		PLA2G2D	up
		PLA2G4C	up
		PLA2G7	up
		PLD4	up
		PLEK	up
		PLXNC1	up
		PM20D1	up
		POU2F2	up
		PPP1R16B	up
		PPP4R4	up
		PRAM1	up
		PRF1	up
		PRG4	up
		PRKCB	up
		PROX2	up
		PSMB9	up
		PSTPIP1	up
		PTAFR	up
		PTCRA	up
		PTGDR	up
		PTGDS	up
		PTGER4	up
		PTPN22	up
		PTPN7	up
		PTPRCAP	up
		PTPRC	up
		PTPRO	up
		PTPRQ	up
		PVALB	up
		PVRIG	up
		PYHIN1	up
		RAB33A	up
		RAC2	up
		RARRES1	up
		RARRES3	up
		RASAL3	up
		RASGRP2	up
		RASGRP4	up
		RBP5	up
		RCSD1	up
		RETN	up
		RGL4	up
		RGS13	up
		RGS18	up
		RGS1	up
		RGS9	up
		RNASE2	up
		RNASE3	up
		RNASE6	up
		RSPO1	up
		RTN1	up
		RUNX3	up
		S100B	up
		S100Z	up
		SAA1	up
		SAA2	up
		SAA4	up
		SAMD3	up
		SAMD9L	up
		SAMHD1	up
		SAMSN1	up
		SASH3	up
		SCGB1A1	up
		SCGB3A1	up
		SCML4	up
		SEC14L3	up
		SELL	up
		SELPLG	up
		44805	up
		SERPINA9	up
		SFTPC	up
		SGCG	up
		SH2D1A	up
		SIGLEC10	up
		SIGLEC11	up
		SIGLEC14	up
		SIGLEC16	up
		SIGLEC1	up
		SIGLEC5	up
		SIGLEC6	up
		SIGLEC7	up
		SIGLEC8	up
		SIGLEC9	up
		SIGLECP3	up
		SIRPA	up
		SIRPB1	up
		SIRPB2	up
		SIRPD	up
		SIRPG	up
		SIT1	up
		SLA2	up
		SLAMF1	up
		SLAMF6	up
		SLAMF7	up
		SLAMF8	up
		SLA	up
		SLC12A3	up
		SLC15A3	up
		SLC1A3	up
		SLC28A3	up
		SLC31A2	up
		SLC37A2	up
		SLC6A4	up
		SLC7A7	up
		SLC9A9	up
		SLCO2B1	up
		SLFN12L	up
		SLFN14	up
		SNX20	up
		SP140	up
		SPATC1	up
		SPATS1	up
		SPI1	up
		SPIB	up
		SPN	up
		SPRR1B	up
		SPRR2D	up
		SSTR3	up
		STAC3	up
		STAC	up
		STAP1	up
		STOML3	up
		STX11	up
		SULT1B1	up
		SUSD3	up
		TAGAP	up
		TBC1D10C	up
		TBX21	up
		TCF21	up
		TCL1A	up
		TCTE1	up
		TCTEX1D1	up
		TFEC	up
		THEMIS	up
		TIFAB	up
		TIGIT	up
		TIMD4	up
		TLR10	up
		TLR4	up
		TLR7	up
		TLR8	up
		TM7SF4	up
		TMEM146	up
		TMEM150B	up
		TMEM212	up
		TMEM233	up
		TMEM90A	up
		TMIGD2	up
		TNFAIP8L2	up
		TNFRSF13B	up
		TNFRSF13C	up
		TNFRSF17	up
		TNFRSF8	up
		TNFRSF9	up
		TNFSF13B	up
		TNFSF8	up
		TNF	up
		TNIP3	up
		TNR	up
		TPSB2	up
		TPSD1	up
		TRAF3IP3	up
		TRAT1	up
		TREM2	up
		TREML1	up
		TREML2	up
		TRIM55	up
		TRPV2	up
		TSPAN19	up
		TSPAN32	up
		TTC16	up
		TTC24	up
		TTC29	up
		TTLL10	up
		TYROBP	up
		UBASH3A	up
		UBD	up
		UNC45B	up
		VPREB3	up
		VSIG4	up
		VSTM1	up
		VWA3A	up
		WAS	up
		WDR16	up
		WDR38	up
		WIPF1	up
		XCL2	up
		XIRP1	up
		ZAP70	up
		ZBP1	up
		ZBTB32	up
		ZEB2	up
		ZNF683	up
		ZNF80	up
		ZNF831	up
		A2ML1	down
		ABCC8	down
		AKR1C1	down
		AKR1C2	down
		AKR7A3	down
		AKR7L	down
		ALDH3A1	down
		AMBP	down
		ANKS4B	down
		ANO3	down
		ANXA13	down
		ASCL1	down
		ASPG	down
		ASTN1	down
		ASXL3	down
		ATOH7	down
		ATP6V1B1	down
		B3GALT1	down
		B4GALNT2	down
		B4GALNT4	down
		BAI1	down
		BARX1	down
		BCL2L10	down
		BEX1	down
		BMP6	down
		BPIL1	down
		BRDT	down
		BRSK2	down
		C11orf53	down
		C17orf104	down
		C19orf45	down
		C1orf95	down
		C20orf197	down
		C20orf70	down
		C21orf125	down
		C2CD4D	down
		C6orf176	down
		C9orf173	down
		CABYR	down
		CALB1	down
		CALCA	down
		CALML3	down
		CALY	down
		CAMK2B	down
		CAPN6	down
		CAPNS2	down
		CASKIN1	down
		CBR1	down
		CBX2	down
		CD177	down
		CDH22	down
		CDX2	down
		CELF3	down
		CHGB	down
		CHRM3	down
		CHRNA5	down
		CHRNA9	down
		CLCNKA	down
		CLDN10	down
		CLDN8	down
		CLEC2L	down
		CNGA3	down
		CNGB3	down
		COL25A1	down
		COL2A1	down
		COLEC11	down
		CPLX2	down
		CPS1	down
		CRABP1	down
		CRHR2	down
		CRLF1	down
		CSAG3	down
		CSMD1	down
		CTNND2	down
		CYP2W1	down
		CYP4F11	down
		CYP4F3	down
		DACT2	down
		DDC	down
		DLL3	down
		DLX1	down
		DLX6	down
		DNAJC12	down
		DQX1	down
		DRP2	down
		DSG3	down
		ECEL1	down
		EDAR	down
		ENO3	down
		ENTPD8	down
		EPHA7	down
		EYS	down
		F7	down
		FABP7	down
		FAM166A	down
		FAM184B	down
		FAM196A	down
		FAM83F	down
		FBN3	down
		FGA	down
		FGB	down
		FGG	down
		FGL1	down
		FOXE3	down
		FOXI3	down
		FSTL4	down
		FST	down
		FXYD4	down
		FZD10	down
		GABRA3	down
		GABRR1	down
		GALNTL6	down
		GAS2	down
		GKN2	down
		GLDC	down
		GLTPD2	down
		GLYATL1	down
		GNG4	down
		GPT2	down
		GPT	down
		GPX2	down
		GREB1	down
		GREM2	down
		GRIK1	down
		GRIK5	down
		GRM4	down
		GUCY2C	down
		GYS2	down
		H19	down
		HAL	down
		HAR1B	down
		HEPACAM2	down
		HES6	down
		HGD	down
		HMGCS2	down
		HMP19	down
		HOTAIR	down
		HOXC10	down
		HOXC11	down
		HOXC13	down
		HOXC5	down
		HOXC9	down
		HOXD8	down
		HPX	down
		HTR2B	down
		IGF2BP1	down
		IGF2	down
		IL17C	down
		INHA	down
		INSM1	down
		KCNE4	down
		KCNH2	down
		KCNJ6	down
		KCNK9	down
		KCNT1	down
		KIAA0319	down
		KIAA1984	down
		KIF1A	down
		KIF5C	down
		KLK12	down
		KLK13	down
		KLK14	down
		KRT13	down
		KRT40	down
		LGALS7B	down
		LGALS7	down
		LGR5	down
		LOC100131551	down
		LOC100132354	down
		LOC100133545	down
		LOC145837	down
		LOC285696	down
		LOC440173	down
		LOC440905	down
		LRFN2	down
		LRRC26	down
		MAEL	down
		MAGEA6	down
		MAPK4	down
		MLLT11	down
		MSI1	down
		MSMB	down
		MTMR7	down
		MUCL1	down
		MYCN	down
		MYO16	down
		MYO18B	down
		MYT1	down
		NAT8L	down
		NCAM1	down
		NCRNA00160	down
		NEB	down
		NECAB2	down
		NEFL	down
		NEFM	down
		NEURL	down
		NHLH2	down
		NKAIN1	down
		NKAIN2	down
		NKX2-3	down
		NLRP11	down
		NOL4	down
		NOTUM	down
		NPAS3	down
		NPFFR2	down
		NPW	down
		NRG4	down
		NTS	down
		NXPH4	down
		OCA2	down
		ODC1	down
		ODZ1	down
		OGDHL	down
		OR2B6	down
		PAH	down
		PAK3	down
		PART1	down
		PAX7	down
		PAX9	down
		PCK1	down
		PCSK1	down
		PCSK2	down
		PGC	down
		PITX2	down
		PLA2G10	down
		PLA2G4A	down
		PLAC4	down
		PLEKHG4B	down
		PLUNC	down
		PNMA5	down
		POU4F1	down
		POU6F2	down
		PPARGC1A	down
		PPP2R2C	down
		PRAME	down
		PRMT8	down
		PROC	down
		PTH2R	down
		RAB3B	down
		RCOR2	down
		REG4	down
		RET	down
		RGS7	down
		RIMBP2	down
		RNF186	down
		RNFT2	down
		S100P	down
		SCG2	down
		SCG3	down
		SCML2	down
		SCN3A	down
		SCN4A	down
		SH2D6	down
		SH3GL2	down
		SIX2	down
		SLC10A4	down
		SLC14A2	down
		SLC16A14	down
		SLC25A21	down
		SLC29A4	down
		SLC30A8	down
		SLC38A3	down
		SLC38A4	down
		SLC39A5	down
		SLC47A2	down
		SLC5A11	down
		SLC5A12	down
		SLC7A2	down
		SLCO1A2	down
		SMOC1	down
		SOHLH2	down
		SOX11	down
		SPINK1	down
		SRMS	down
		SYCP2L	down
		SYT4	down
		SYT5	down
		SYT7	down
		TAC4	down
		TAS1R1	down
		TBX18	down
		TESC	down
		TEX19	down
		TFF1	down
		TFF3	down
		THPO	down
		TKTL1	down
		TMED6	down
		TMEM229A	down
		TMEM59L	down
		TMEM74	down
		TPTE	down
		TRIM9	down
		TRPM5	down
		TUBB2B	down
		UCHL1	down
		UGT2B4	down
		UMODL1	down
		UPK1B	down
		VAX2	down
		VGF	down
		WDR72	down
		WNK2	down
		XG	down
		ZACN	down
		ZFP42	down
		ZMAT4	down
		ZNF676	down
